# Supplementary material for: Post-Alignment Adjustment and Its Automation
Source: Genes (Basel). 2021 Nov 18;12(11):1809. doi: 10.3390/genes12111809 (PMC8623120; doi:10.3390/genes12111809)
Supplement: Supplementary file 1 [file genes-12-01809-s001.zip]

Archive with 1 entries (1 files):
- Primate_MAFFT.FAS
